# Supplementary material for: Genome-wide SNPs reveal the drivers of gene flow in an urban population of the Asian Tiger Mosquito, Aedes albopictus
Source: PLoS Negl Trop Dis. 2017 Oct 18;11(10):e0006009. doi: 10.1371/journal.pntd.0006009 (PMC5662242; doi:10.1371/journal.pntd.0006009)
Supplement: S1 Table — (CSV) [file pntd.0006009.s001.csv]

xyfilename	agefilename	mcruns	looptime	output_years	gridformat	gendmatans	cdclimgentime	matecdmat	dispcdmat	matemoveno	matemoveparA	matemoveparB	matemoveparC	matemovethresh	output_matedistance	sexans	Freplace	Mreplace	philopatry	multiple_paternity	selfans	Fdispmoveno	FdispmoveparA	FdispmoveparB	FdispmoveparC	Fdispmovethresh	Mdispmoveno	MdispmoveparA	MdispmoveparB	MdispmoveparC	Mdispmovethresh	offno	Femalepercent	EqualsexratioBirth	popModel	r	K_env	subpopmortperc	muterate	mutationtype	loci	intgenesans	allefreqfilename	alleles	mtdna	startGenes	cdevolveans	startSelection	cdinfect
xysim	agedistsim.csv	10	101	10	structure	N	0	dist_mat_sim	dist_mat_sim	5	1	0.001	0	max	Y	Y	Y	Y	N	N	N	5	1	0.001	0	max	5	1	0.001	0	max	2	50	N	logistic	1	1000	0	0.000005	random	1847	random	N	2	N	0	N	0	N
[truncated: 1 more columns]
