# Supplementary material for: Genome-wide SNPs reveal the drivers of gene flow in an urban population of the Asian Tiger Mosquito, Aedes albopictus
Source: PLoS Negl Trop Dis. 2017 Oct 18;11(10):e0006009. doi: 10.1371/journal.pntd.0006009 (PMC5662242; doi:10.1371/journal.pntd.0006009)
Supplement: S2 Table — Mantel tests found no significant relationships between Rousset’s a and any of the variables representing barriers or network isolation. (XLSX) [file pntd.0006009.s002.xlsx]

## Sheet: Sheet1
	Mantel Tests (mtDNA)
		a
	Port Isolation	-0.02383	P < 0.05
	River Isolation	-0.02201	P < 0.01
	Highway Isolation	-0.02083	P < 0.001
	Highway Barriers	-0.02167
	River Barriers	-0.003091
	Distance	-0.02412
